# Supplementary material for: Preparation of Vancomycin-Loaded Aerogels Implementing Inkjet Printing and Superhydrophobic Surfaces
Source: Gels. 2022 Jul 4;8(7):417. doi: 10.3390/gels8070417 (PMC9319758; doi:10.3390/gels8070417)
Supplement: Supplementary file 1 [file gels-08-00417-s001.zip]

Archive with 2 entries (2 files):
- gels-1774693-supplementary_conversion.pdf
- Video S1.mp4
